# Supplementary material for: On the equivalence of one‐inflated zero‐truncated and zero‐truncated one‐inflated count data likelihoods
Source: Biom J. 2022 Aug 15;65(2):2100343. doi: 10.1002/bimj.202100343 (PMC10087693; doi:10.1002/bimj.202100343)
Supplement: Supplementary file 1 — Supporting Information. [file BIMJ-65-0-s001.zip › Figure1.r]

############################################################################################################
#  Figure 1 of 
# "On the equivalence of one-inflated zero-truncated and zero-truncated one-inflated count data likelihoods"
# by Dankmar B�hning
# Biometrical Journal
############################################################################################################
t= 0.9 # parameter of geometric
w=0.01 # weight parameter
y1=as.numeric(100);y2=as.numeric(100);z=as.numeric(100)
x1=as.numeric(100);x2=as.numeric(100)
for (j in 1:100){
  y1[j]=1-w+w*dgeom(1,t)/(1-dgeom(0,t)) # (1.4)
  x1[j]=w*dgeom(2,t)/(1-dgeom(0,t))
  y2[j]=(1-w)/(1-w*dgeom(0,t))+w*dgeom(1,t)/(1-w*dgeom(0,t)) #(1.2)
  x2[j]=w*dgeom(2,t)/(1-w*dgeom(0,t))
  z[j]=w
  w=w+0.01
}
pdf("figure1_left_panel.pdf")
# plotting LEFT panel Figure 1
plot(z,y1, xlab="w", ylab="probability for a singleton", type="l", lty=2, lwd=2 )
lines(z,y2,lwd=2)
legend(0.6,-60000,legend=c("ZTOI","OIZT"),lty=2:1,cex=1.2,bty="n")
dev.off()
pdf("figure1_right_panel.pdf")
# plotting RIGHT panel of Figure 1
plot(z,x1, xlab="w", ylab="probability for a singleton", type="l", lty=2, lwd=2 )
lines(z,x2,lwd=2)
legend(0.6,-60000,legend=c("ZTOI","OIZT"),lty=2:1,cex=1.2,bty="n")
dev.off()
