# Supplementary material for: On the equivalence of one‐inflated zero‐truncated and zero‐truncated one‐inflated count data likelihoods
Source: Biom J. 2022 Aug 15;65(2):2100343. doi: 10.1002/bimj.202100343 (PMC10087693; doi:10.1002/bimj.202100343)
Supplement: Supplementary file 1 — Supporting Information. [file BIMJ-65-0-s001.zip › Figure2.r]

############################################################################################################
#  Figure 2 of 
# "On the equivalence of one-inflated zero-truncated and zero-truncated one-inflated count data likelihoods"
# by Dankmar B�hning
# Biometrical Journal
############################################################################################################
d=c(59,8,1,1,1,0) # dice snake data
t= 0.4 # parameter of geometric set to 0.4
w=0.01 # starting value of weight paremter
y1=as.numeric(100);y2=as.numeric(100);z=as.numeric(100);x=as.numeric(6)
for (j in 1:100){
  for (i in 1:6){
    x[i]=d[i]*log(w*dgeom(i,t)/(1-dgeom(0,t)))
  }
  x[1]=d[1]*log(1-w+w*dgeom(1,t)/(1-dgeom(0,t)))
  sum=0.
  for (i in 1:6){
    sum=sum+x[i]
  }
  for (i in 1:6){
    x[i]=d[i]*log(w*dgeom(i,t)/(1-w*dgeom(0,t)))
  }
  x[1]=d[1]*log((1-w)/(1-w*dgeom(0,t))+w*dgeom(1,t)/(1-w*dgeom(0,t)))
  sum1=0.
  for (i in 1:6){
    sum1=sum1+x[i]
  }
  y1[j]=sum;y2[j]=sum1;z[j]=w
  w=w+0.01
}
pdf("figure2.pdf")
plot(z,y1, xlab="w", ylab="log-likelihood", type="l",  lwd=2 )
lines(z,y2,lwd=2,lty=2)
abline(h= max(y2), lwd=2, col="red")
# legend(0.6,-70,legend=c("ZTOI","OIZT"),lty=1:2,cex=1.2,bty="n")
# you can have a lgened within the plot
dev.off()
