# Supplementary material for: On the equivalence of one‐inflated zero‐truncated and zero‐truncated one‐inflated count data likelihoods
Source: Biom J. 2022 Aug 15;65(2):2100343. doi: 10.1002/bimj.202100343 (PMC10087693; doi:10.1002/bimj.202100343)
Supplement: Supplementary file 1 — Supporting Information. [file BIMJ-65-0-s001.zip › README.txt]

MS: bimj.202100343 (paper)

Title: On the equivalence of one-inflated zero-truncated and 
zero-truncated one-inflated count data likelihoods

Author: Dankmar Böhning (also responsible for the code)
email: d.a.bohning@soton.ac.uk


Code files: 
	Figure1.r - produces Figure 1 in paper
	Figure2.r - produces Figure 2 in paper
	Table2.r  - produces Table 2 in paper
	Table4.r  - produces Table 4 in paper

output files (written into the set working directory):
	figure1_left_panel.pdf
	figure2_right_panel.pdf
	Table2.csv
	Table4.csv
	

Data: are embedded in code

Code: R 
Use: standard (no packages needed)

> sessionInfo()
R version 3.6.0 (2019-04-26)
Platform: x86_64-w64-mingw32/x64 (64-bit)
Running under: Windows 10 x64 (build 19042)

Matrix products: default

locale:
[1] LC_COLLATE=English_United States.1252  LC_CTYPE=English_United States.1252   
[3] LC_MONETARY=English_United States.1252 LC_NUMERIC=C                          
[5] LC_TIME=English_United States.1252    

attached base packages:
[1] stats     graphics  grDevices utils     datasets  methods   base     

loaded via a namespace (and not attached):
[1] compiler_3.6.0 tools_3.6.0   
