# Supplementary material for: On the equivalence of one‐inflated zero‐truncated and zero‐truncated one‐inflated count data likelihoods
Source: Biom J. 2022 Aug 15;65(2):2100343. doi: 10.1002/bimj.202100343 (PMC10087693; doi:10.1002/bimj.202100343)
Supplement: Supplementary file 1 — Supporting Information. [file BIMJ-65-0-s001.zip › Table2.r]

############################################################################################################
# Table 2 of 
# "On the equivalence of one-inflated zero-truncated and zero-truncated one-inflated count data likelihoods"
# by Dankmar B�hning
# Biometrical Journal
############################################################################################################
# data dice snake 
# given in Table 1 
f1=59;f2=8;f3=1;f4=1;f5=1;f6=0
#
set.seed(123) # sets the seed and makes results exactly reproducible
#
# first part focusses on the one-inflated zero-truncated model
#
# mle under zt geometric (no inflation)
#
#
s=f1+2*f2+3*f3+4*f4+5*f5+6*f6
n=f1+f2+f3+f4+f5+f6
t0=n/s
L0=(s-n)*log(1-t0)+n*log(t0)
#
# mle under z1t geometric 
#
t1=(1-f1/n)/(s/n-1)
L1=(s+f1-2*n)*log(1-t1) + (n-f1)*log(t1) + f1*log(f1/n)+(n-f1)*log(1-f1/n)
w=(1-f1/n)/(1-t1) # inflation parameter
#
# LRT 
#
lrt= 2*(L1-L0)
AIC1= -2*L1+ 2*2;BIC1= -2*L1+ 2*log(n)
AIC0= -2*L0+ 2*1;BIC0= -2*L0+ 1*log(n)

N0= n + n*t0/(1-t0)  # under no inflation
N1= n + (n-f1)*t1/(1-t1-t1*(1-t1)) # under OIZT
N1con= n+ n*t1/(1-t1) # under ZTOI

#
# here we focus on
# zero-truncated one-inflated likelihood
#
wz=w/(1-t1+w*t1)
a1=(1-wz+wz*t1*(1-t1))/(1-wz*t1);a2=wz/(1-wz*t1)
L11= f1*log(a1)+(n-f1)*log(a2)+(s-f1)*log(1-t1)+(n-f1)*log(t1)
#
# assessing uncertainty with the parametric bootstrap
# 
# for the one-inflated model
#

Nboot=as.numeric(10000)
B=10000; N=round(N1) 
prob=c((N-n)/N, f1/N,f2/N,f3/N,f4/N,f5/N,f6/N)
xx=c(0,1,2,3,4,5,6)
for (i in 1:B) {
  #x=rgeom(N, t1)
  x=sample(xx,N,replace=TRUE,prob)
    z=table(x)
  fb0=z[1];fb1=z[2];nb=N-fb0
  sb=sum(x)
  tb1=(1-fb1/nb)/(sb/nb-1)
  Nboot[i]= nb + (nb-fb1)*tb1/(1-tb1-tb1*(1-tb1))
 }
# calculating on the log-scale
logNB1=log(Nboot);m1=median(logNB1,na.rm=TRUE);s1=sqrt(median((logNB1-m1)^2,na.rm=TRUE))
left1=exp(m1-1.96*s1);right1= exp(m1+1.96*s1)

Nboot1=as.numeric(10000)
B=10000;N=round(N1con)
prob=c((N-n)/N, f1/N,f2/N,f3/N,f4/N,f5/N,f6/N)
xx=c(0,1,2,3,4,5,6)
for (i in 1:B) {
  # x=rgeom(N , t1)
  x=sample(xx,N,replace=TRUE,prob)
  z=table(x)
  fb0=z[1];fb1=z[2];nb=N-fb0
  sb=sum(x)
  tb1=(1-fb1/nb)/(sb/nb-1)
  Nboot1[i]=nb + nb*tb1/(1-tb1)
}

# calculating on the log-scale
logNB2=log(Nboot1);m2=median(logNB2, na.rm=TRUE);s2=sqrt(median((logNB2-m2)^2,na.rm=TRUE))
left2=exp(m2-1.96*s2);right2= exp(m2+1.96*s2)
# 
# for the non-inflated model
#
N=round(N0)
Nboot=as.numeric(10000)
prob=c((N-n)/N, f1/N,f2/N,f3/N,f4/N,f5/N,f6/N)
xx=c(0,1,2,3,4,5,6)
B=10000
for (i in 1:B) {
 # x=rgeom(N , t0)
  x=sample(xx,N,replace=TRUE,prob)
  z=table(x)
  fb0=z[1];fb1=z[2];nb=N-fb0
  sb=sum(x)
  tb0=nb/sb
  Nboot[i]=  nb + nb*tb0/(1-tb0)
}

# calculating on the log-scale
logNB3=log(Nboot);m3=median(logNB3);s3=sqrt(median((logNB3-m3)^2))
left3=exp(m3-1.96*s3);right3= exp(m3+1.96*s3)


cat("    model       log-l      AIC    theta      weight    N           95% CI", "\n", 
    "    OIZT    ",  L1, AIC1, t1, w, N1con, left2, "--", right2, "\n", 
    "    ZTOI    ",  L1,AIC1, t1, wz,N1,  left1, "--", right1, "\n",
    "no inflation",  L0,AIC0, t0, "   --    ",N0,  left3, "--", right3)

# storing data 
model=c("model", "OIZT", "ZTOI", "no inflation")
loglik=c("log-l",L1,L1,L0)
AIC=c("AIC", AIC1,AIC1,AIC0)
par=c("theta", t1,t1,t0)
weight=c("weight", w, wz, "-")
popsize=c("N", N1con,N1,N0)
leftCI=c("left 95% CI", left2,left1, left3)
rightCI=c("right 95% CI", right2,right1, right3)
table2=data.frame(model,loglik,AIC,par,weight,popsize,leftCI,rightCI)
# exporting the data as excel file
write.table(table2,file="Table2.csv",sep=",",col.names =F,row.names=F )
